# Supplementary material for: Validation of a High-Throughput Microfluidic Real-Time PCR for the Detection of Vector-Borne Agents in Wild Birds from the Brazilian Pantanal
Source: Pathogens. 2025 May 16;14(5):491. doi: 10.3390/pathogens14050491 (PMC12114467; doi:10.3390/pathogens14050491)
Supplement: Supplementary file 1 [file pathogens-14-00491-s001.zip]

Archive with 1 entries (1 files):
- pathogens-3592589-supplementary.pdf
